# Supplementary material for: Evaluation of High-Performance Curcumin Nanocrystals for Pulmonary Drug Delivery Both In Vitro and In Vivo
Source: Nanoscale Res Lett. 2015 Oct 1;10:381. doi: 10.1186/s11671-015-1085-y (PMC4591223; doi:10.1186/s11671-015-1085-y)
Supplement: Additional file 1: — An additional file showing the particle size with different milling times in more detail. (XLSX 10 kb) [file 11671_2015_1085_MOESM1_ESM.xlsx]

## Sheet: Sheet1
The D50 of nanocrystals with different milling time
milling time(min)	D50(μm)
5	0.663
10	0.563
30	0.375
45	0.301
60	0.251
90	0.229
120	0.214
135	0.199
150	0.19
175	0.181
